# Supplementary material for: hHGF Overexpression in Myoblast Sheets Enhances Their Angiogenic Potential in Rat Chronic Heart Failure
Source: PLoS One. 2011 Apr 26;6(4):e19161. doi: 10.1371/journal.pone.0019161 (PMC3082550; doi:10.1371/journal.pone.0019161)
Supplement: Table S1 — Differential gene expression by hHGF. Ten most upregulated and downregulated genes in L6-HGF myoblasts as compared to L6-WT myoblasts in monolayer culture. (XLSX) [file pone.0019161.s003.xlsx]

## Sheet: Sheet1
Table S1
Genes upregulated L6-HGF vs. L6-WT monolayer cultures.
Probe Set ID	Fold change([Monolayer-HGF] vs [Monolayer-Wild type])	Gene Symbol	Gene Title
1369964_at	4.349391	Coro1a	Coronin
1373654_at	4.162248	Anxa8	Annexin A8
1387273_at	3.9573255	Il1rl1	Interleukin 1 receptor-like 1
1387958_at	3.6625829	Akr1c18	Aldo-keto reductase family 1, member 18
1376770_at	3.38168	Efhd1	EF-hand domain family, member D1
1380768_at	3.3756785
1387951_at	3.1666756	Cd55	Complement decay-accelerating factor
1387505_at	3.1069798	Gnai1	Guanine nucleotide biding protein
1388433_at	3.0911114	Krt19	Keratin 19
1369113_at	3.0071285	Grem1	Gremlin 1
Genes downregulated L6-HGF vs. L6-WT monolayer cultures.
Probe Set ID	Fold change	Gene Symbol	Gene Title
1385082_at	8.805438	Epha3	Eph Receptor A3
1367571_a_at	7.354636	Igf2	Insulin-like growth factor II precursor
1385053_at	6.80647
1377518_at	5.093893	Camk1g	Calcium/calmodulin-dependent protein kinase type 1G
1374726_at	4.9850497	Fndc1	Fibronectin type III domain-containing 1
1369379_at	3.8736327	Epha3	Eph Receptor A3
1371412_a_at	3.848896	Nrep	neuronal regeneration related protein
1377789_at	3.8389885
1368415_at	3.6760676	Myh3	Myosin heavy chain 3
1391229_at	3.4723613	Camk1g	Calcium/calmodulin-dependent protein kinase type 1G
